# Supplementary material for: Efficacy of Alirocumab, Evolocumab, and Inclisiran in Patients with Hypercholesterolemia at Increased Cardiovascular Risk
Source: Medicina (Kaunas). 2024 Jul 12;60(7):1124. doi: 10.3390/medicina60071124 (PMC11278919; doi:10.3390/medicina60071124)
Supplement: Supplementary file 1 [file medicina-60-01124-s001.zip]

Archive with 1 entries (1 files):
- medicina-3077655-supplementary.pdf
